# Supplementary material for: Effects of Preoperative Intraocular Pressure Level on Surgical Results of Microhook Ab Interno Trabeculotomy
Source: J Clin Med. 2021 Jul 28;10(15):3327. doi: 10.3390/jcm10153327 (PMC8348769; doi:10.3390/jcm10153327)
Supplement: Supplementary file 1 [file jcm-10-03327-s001.zip]

Archive with 1 entries (1 files):
- jcm-1303478-supplementary.pdf
